# Supplementary material for: DetectiV: visualization, normalization and significance testing for pathogen-detection microarray data
Source: Genome Biol. 2007 Sep 14;8(9):R190. doi: 10.1186/gb-2007-8-9-r190 (PMC2375028; doi:10.1186/gb-2007-8-9-r190)
Supplement: Additional data file 1 — DetectiV produced a correct result in 55 out of 56 arrays, and E-Predict produced a correct result in 53 out of 56 arrays. [file gb-2007-8-9-r190-S1.xls]

## Sheet: Sheet1
		DetectiV			epredict.distance
Array	RNA	Top Hit	P-Value	Mean	Top Hit	Similarity	P-Value
GSM40806	Amplified HeLa RNA	Human papillomavirus type 18	4.1e-10	6.8	Human papillomavirus type 18	0.636701	1e-06
GSM40807	Amplified HeLa RNA	Human papillomavirus type 18	4.3e-12	6.4	Human papillomavirus type 18	0.49555	2e-06
GSM40808	Amplified HeLa RNA	Human papillomavirus type 18	3.5e-12	4.5	Human papillomavirus type 18	0.264795	2.1e-05
GSM40809	Amplified RNA from Human rhinovirus 26	Human rhinovirus B	1e-05	2.6	Enterovirus Yanbian 96-83csf	0.276873	9.4e-05
GSM40810	Amplified RNA from Human rhinovirus 28	Human rhinovirus sp.	9.9e-12	4.1	Human rhinovirus A	0.358024	0.002852
GSM40811	Amplified RNA from Human rhinovirus 16	Human rhinovirus 16	3.1e-15	7.5	Human rhinovirus A	0.289582	0.004502
GSM40812	Amplified RNA from Human rhinovirus 29	Human rhinovirus sp.	1.1e-16	4.8	Human rhinovirus A	0.345155	0.003091
GSM40813	Amplified RNA from nasal lavage. This sample was positive for Influenza A virus by DFA.	Influenza A virus	0.0065	1.8	Influenza A virus	0.437353	2e-06
GSM40814	Amplified RNA from nasal lavage. This sample was positive for Respiratory Syncytial virus by DFA.	Respiratory syncytial virus	6e-12	7.9	Respiratory syncytial virus	0.679008	0
GSM40815	Amplified RNA from Human rhinovirus 55	Human rhinovirus sp.	4e-16	5	Human rhinovirus A	0.337714	0.003241
GSM40816	Amplified RNA from nasal lavage. This sample was positive for Respiratory Syncytial virus by DFA.	Human herpesvirus 7	8.6e-06	1.7	Respiratory syncytial virus	0.277623	1e-06
GSM40817	Amplified HeLa RNA	Human papillomavirus type 18	3.7e-11	4.1	Human papillomavirus type 18	0.642582	1e-06
GSM40818	Amplified RNA from Human rhinovirus 60	Human rhinovirus sp.	1.7e-18	5.5	Human rhinovirus A	0.341316	0.003167
GSM40819	Amplified RNA from nasal lavage. This sample was positive for Respiratory Syncytial virus by DFA.	Respiratory syncytial virus	2.9e-10	7.8	Respiratory syncytial virus	0.56306	0
GSM40820	Amplified RNA from nasal lavage. This sample was positive for Respiratory Syncytial virus by DFA.	Respiratory syncytial virus	1.1e-09	4.3	Human respiratory syncytial virus	0.060807	0.00166
GSM40821	Amplified RNA from serum. This sample was positive for Hepatitis B virus by PCR.	Hepatitis B virus	9.4e-07	1.3	Orangutan hepadnavirus	0.148865	0.002291
GSM40822	Amplified RNA from nasal lavage. This sample was positive for Influenza A virus by DFA.	Influenza A virus	0.0046	2.2	Influenza A virus	0.371354	0
GSM40823	Amplified RNA from Human rhinovirus 11	Human rhinovirus sp.	4.3e-16	5	Human rhinovirus A	0.311989	0.003845
GSM40824	Amplified RNA from Human rhinovirus 8	Human rhinovirus sp.	2.6e-10	3.8	Human rhinovirus A	0.290499	0.004472
GSM40825	Amplified HeLa RNA	Human papillomavirus type 18	2.3e-07	3.7	Human papillomavirus type 18	0.081536	0.000827
GSM40826	Amplified RNA from Human rhinovirus 4	Human rhinovirus B	3.4e-06	2.8	Human rhinovirus B	0.318888	2.3e-05
GSM40827	Amplified RNA from Human rhinovirus 70	Human rhinovirus B	5.8e-08	3.6	Human rhinovirus B	0.359318	1.4e-05
GSM40828	Amplified RNA from nasal lavage. This sample was positive for Respiratory Syncytial virus by DFA.	Respiratory syncytial virus	1.1e-07	6.5	Respiratory syncytial virus	0.570107	0
GSM40829	Amplified RNA from nasal lavage. This sample was positive for Influenza A virus by DFA.	Influenza A virus	2.3e-06	5.1	Influenza A virus	0.450633	0
GSM40830	Amplified RNA from Human rhinovirus 80	Human rhinovirus sp.	1.2e-10	3.9	Human rhinovirus A	0.31035	0.003888
GSM40831	Amplified HeLa RNA	Human papillomavirus type 18	6.5e-12	3.9	Human papillomavirus type 18	0.155757	0.000123
GSM40832	Amplified RNA from nasal lavage. This sample was positive for Respiratory Syncytial virus by DFA.	Respiratory syncytial virus	1.3e-05	4.7	Respiratory syncytial virus	0.490322	0
GSM40833	Amplified RNA from Human rhinovirus 10	Human rhinovirus sp.	4.9e-14	4.4	Human rhinovirus A	0.31809	0.003688
GSM40834	Amplified RNA from Human rhinovirus 22	Human rhinovirus sp.	2.7e-16	5.1	Human rhinovirus A	0.316512	0.003728
GSM40835	Amplified HeLa RNA	Human papillomavirus type 18	1.2e-10	5.5	Human papillomavirus type 18	0.47468	3e-06
GSM40836	Amplified HeLa RNA	Human papillomavirus type 18	1.3e-16	5.9	Human papillomavirus type 18	0.25843	2.3e-05
GSM40837	Amplified RNA from nasal lavage. This sample was positive for Respiratory Syncytial virus by DFA.	Respiratory syncytial virus	3.3e-06	7.2	Respiratory syncytial virus	0.626056	0
GSM40838	Amplified HeLa RNA	Human papillomavirus type 18	1.6e-11	4.9	Human papillomavirus type 18	0.272741	1.9e-05
GSM40839	Amplified HeLa RNA	Human papillomavirus type 18	4.4e-10	4.2	Human papillomavirus type 18	0.088636	0.000656
GSM40840	Amplified RNA from nasal lavage. This sample was positive for Influenza A virus by DFA.	Influenza A virus	0.00059	2.7	Influenza A virus	0.2653	2e-06
GSM40841	Amplified HeLa RNA	Human papillomavirus type 18	1.2e-17	5.9	Human papillomavirus type 18	0.429993	4e-06
GSM40842	Amplified RNA from nasal lavage. This sample was positive for Respiratory Syncytial virus by DFA.	Human respiratory syncytial virus	3.2e-07	5.8	Human respiratory syncytial virus	0.488577	1e-06
GSM40843	Amplified RNA from nasal lavage. This sample was positive for Influenza A virus by DFA.	Influenza A virus	0.0003	3.7	Influenza A virus	0.498104	1e-06
GSM40844	Amplified RNA from Human rhinovirus 12	Human rhinovirus sp.	3.2e-07	2.6	Human rhinovirus A	0.284166	0.004684
GSM40845	Amplified RNA from nasal lavage. This sample was positive for Influenza A virus by DFA and for Respiratory Syncytial virus by PCR.	Human respiratory syncytial virus	7.5e-06	2.7	Influenza A virus	0.469657	0
		Respiratory syncytial virus	0.0014	1.3	Human respiratory syncytial virus	0.032236	0.008671
		Influenza A virus	0.0057	2.4	Respiratory syncytial virus	0.022106	0.007545
GSM40846	Amplified RNA from Human rhinovirus 27	Human rhinovirus B	2.2e-07	3.3	Human rhinovirus B	0.369782	1.3e-05
GSM40847	Amplified RNA from Human rhinovirus 87	Human rhinovirus sp.	3.9e-08	2.9	Human echovirus 1	0.414618	2.2e-05
GSM40848	Amplified RNA from Human rhinovirus 33	Human rhinovirus sp.	3e-13	4.5	Human rhinovirus A	0.341792	0.003158
GSM40849	Amplified HeLa RNA	Human papillomavirus type 18	1.6e-13	7.1	Human papillomavirus type 18	0.628085	1e-06
GSM40850	Amplified RNA from nasal lavage. This sample was positive for Influenza A virus by DFA.	Influenza A virus	1e-07	5.7	Influenza A virus	0.308137	1e-06
GSM40851	Amplified RNA from Human rhinovirus 61	Human rhinovirus sp.	2.7e-12	4.5	Human rhinovirus A	0.352781	0.002946
GSM40852	Amplified HeLa RNA	Human papillomavirus type 18	2.3e-10	4.4	Human papillomavirus type 18	0.251743	2.5e-05
GSM40853	Amplified RNA from Human rhinovirus 39	Human rhinovirus sp.	6.2e-13	4.5	Human rhinovirus A	0.31687	0.003719
GSM40854	Amplified RNA from Human rhinovirus 45	Human rhinovirus sp.	1.4e-09	3	Human rhinovirus A	0.287762	0.004562
GSM40855	Amplified RNA from Human rhinovirus 65	Human rhinovirus sp.	4.7e-11	3.4	Human rhinovirus A	0.268636	0.005265
GSM40856	Amplified RNA from nasal lavage. This sample was positive for Respiratory Syncytial virus by DFA.	Human respiratory syncytial virus	3.6e-13	8.5	Human respiratory syncytial virus	0.775954	0
GSM40857	Amplified RNA from nasal lavage. This sample was positive for Respiratory Syncytial virus by DFA.	Respiratory syncytial virus	1.7e-05	2.8	Respiratory syncytial virus	0.454779	0
GSM40858	Amplified RNA from nasal lavage. This sample was positive for Influenza A virus by DFA.	Influenza A virus	0.00014	4	Influenza A virus	0.494706	0
GSM40859	Amplified RNA from Human rhinovirus 83	Human rhinovirus B	1.1e-12	5	Human rhinovirus B	0.438714	6e-06
GSM40860	Amplified HeLa RNA	Human papillomavirus type 18	3.3e-09	2.3	Human papillomavirus type 18	0.03245	0.008051
GSM40861	Amplified HeLa RNA	Human papillomavirus type 18	1.3e-10	4.8	Human papillomavirus type 18	0.237092	3.1e-05
